# Supplementary material for: Regulatory Mechanism of Peroxisome Number Reduction Caused by FgPex4 and FgPex22-like Deletion in Fusarium graminearum
Source: J Fungi (Basel). 2023 Nov 6;9(11):1083. doi: 10.3390/jof9111083 (PMC10672079; doi:10.3390/jof9111083)
Supplement: Supplementary file 1 [file jof-09-01083-s001.zip]

Archive with 1 entries (1 files):
- jof-2695162-supplementary.pdf
